# Supplementary material for: Digital-Tier Strategy Improves Newborn Screening for Glutaric Aciduria Type 1
Source: Int J Neonatal Screen. 2024 Dec 21;10(4):83. doi: 10.3390/ijns10040083 (PMC11679506; doi:10.3390/ijns10040083)
Supplement: Supplementary file 1 [file IJNS-10-00083-s001.zip]

Archive with 4 entries (4 files):
- Supplemental Materials.pdf
- Table_S1.xlsx
- Table_S2.xlsx
- Table_S3.xlsx
