# Supplementary material for: Digital-Tier Strategy Improves Newborn Screening for Glutaric Aciduria Type 1
Source: Int J Neonatal Screen. 2024 Dec 21;10(4):83. doi: 10.3390/ijns10040083 (PMC11679506; doi:10.3390/ijns10040083)
Supplement: Supplementary file 1 [file IJNS-10-00083-s001.zip › Table_S1.xlsx]

## Sheet: Table_overview
Tables Overview
Table name	Description
A_Feature_overview	Overview of all metabolite concentrations and additional variables measured in Heideberg NBS program and analyzed for NBS in this study. Abbreviations and full names.
B_Metabolite_means	Metabolite means and standard deviation in groups of normal, false-positives NBS profiles and of patients with GA1
C_Metabolite_means_GA1_phenotype	Metabolite means and standard deviation in groups of patients with GA1 being high excretors and low excretors.

## Sheet: A_Feature_overview
Metabolite concentrations in Heidelberg Newborn Screening (Status 2021)
Abbreviation	Name	Substance group
17p	17-hydroxyprogesterone	steroid
TSH	Thyroid-stimulating hormone	hormon
BIO	Biotinidase	enzyme
3HMG	3-OH-2-methyl-butyrylcarnitine	acyl carnitine
Ala	Alanine	amino acid
Arg	Arginine	amino acid
Asa	Argininosuccinate	amino acid
Asp	Aspartate	amino acid
C0	Free carnitine	acyl carnitine
C10	Decanoylcarnitine	acyl carnitine
C10:1	Decenoylcarnitine	acyl carnitine
C12	Dodecanoylcarnitine	acyl carnitine
C14	Tetradecanoylcarnitine	acyl carnitine
C14:1	Tetradecenoylcarnitine	acyl carnitine
C14OH	3-OH-Tetradecanoylcarnitine	acyl carnitine
C16	Hexadecanoylcarnitine	acyl carnitine
C16:1	Hexadecenoylcarnitine	acyl carnitine
C16:1OH	3-OH-Hexadecenoylcarnitine	acyl carnitine
C16OH	3-OH-Hexadecanoylcarnitine	acyl carnitine
C18	Octadecanoylcarnitine	acyl carnitine
C18:1	Octadecenoylcarnitine	acyl carnitine
C18:1OH	3-OH-Octadecenoylcarnitine	acyl carnitine
C18:2	Octadecadienoylcarnitin	acyl carnitine
C18OH	3-OH-Octadecanoylcarnitine	acyl carnitine
C2	Acetylcarnitine	acyl carnitine
C3	Propionylcarnitine	acyl carnitine
C4	Butyrylcarnitine	acyl carnitine
C5	Isovalerylcarnitine	acyl carnitine
C5:1	Tiglylcarnitine	acyl carnitine
C6	Hexanoylcarnitine	acyl carnitine
C8	Octanoylcarnitine	acyl carnitine
C8:1	Octenoylcarnitine	acyl carnitine
Cit	Citrulline	amino acid
GALT	Galactose-1-phosphate-Uridyltransferase	enzyme
Gln	Glutamine	amino acid
Glu	Glutamic acid	amino acid
Glut	Glutarylcarnitine	acyl carnitine
Gly	Glycine	amino acid
Hci	Homocitrulline	amino acid
His	Histidine	amino acid
IRT	immun reactiv trypsin	enzyme
Leu+Ile	Leucine + Isoleucine	amino acids
MeGlut	3-Methylglutarylcarnitine	acyl carnitine
Met	Methionine	amino acid
Orn	Ornithine	amino acid
Phe	Phenylalanine	amino acid
Pro	Proline	amino acid
SUCC-MS	succinylacetone	organic acid
Thr	Threonine	amino acid
Trp	Tryptophan	amino acid
Tyr	Tyrosine	amino acid
Val	Valine	amino acid
Additional variables in newborn screening in Heidelberg 2021
Abbreviation	Name
SEX	Sex (male / female)
GEBJAHR	birth year
SSW	gestational age
GEWICHT	birth weight
ALTER_BA_h	age at sample
POSTEINGANG_t	age at sample arrival
DIAG	confirmed diagnosis
VDIAG	suspected dianosis
COMMENT	comments on clinical relevant information

## Sheet: B_Metabolite_means
(B) Mean and standard deviation of metabolite concentrations of different groups of newborn in newborn screening for GA1
Newborn groups	Normal (μmol/l)	Normal std	False-positives (μmol/l)	FP std	GA1 (μmol/l)	GA1 std
Statistical measure	Mean	Standard Deviation	Mean	Standard Deviation	Mean	Standard Deviation
17p	7.504	5.227	10.623	5.987	8.889	3.957
TSH	2.849	1.744	3.228	1.973	4.42	3.342
BIO	0.436	0.084	0.452	0.081	0.403	0.106
GALT	12.472	2.844	12.833	2.956	12.197	2.819
3HMG	0.013	0.01	0.014	0.011	0.009	0.006
Ala	158.501	50.931	212.522	166.091	210.778	45.294
Arg	15.642	9.396	23.008	41.634	23	13.441
Asa	0.928	1.58	1.644	2.177	1.192	1.839
Asp	52.356	23.318	64.311	77.038	59.778	14.883
C0	18.348	7.237	24.492	11.682	21.222	13.13
C10	0.073	0.034	0.186	0.11	0.069	0.034
C10:1	0.1	0.056	0.148	0.11	0.092	0.063
C12	0.135	0.063	0.25	0.133	0.148	0.101
C14	0.211	0.069	0.328	0.116	0.25	0.065
C14:1	0.132	0.062	0.254	0.142	0.141	0.055
C14OH	0.049	0.034	0.074	0.068	0.053	0.042
C16	3.138	0.933	4.007	1.43	3.494	0.648
C16:1	0.169	0.074	0.217	0.099	0.216	0.082
C16:1OH	0.048	0.021	0.052	0.033	0.06	0.037
C16OH	0.035	0.02	0.047	0.031	0.042	0.03
C18	0.957	0.279	1.147	0.419	1.224	0.442
C18:1	0.958	0.271	1.2	0.46	1.244	0.41
C18:1OH	0.029	0.015	0.029	0.02	0.026	0.016
C18:2	0.137	0.067	0.136	0.076	0.183	0.077
C18OH	0.019	0.012	0.019	0.015	0.019	0.014
C2	23.517	8.25	34.085	12.894	26.444	9.488
C3	1.928	0.833	2.444	1.472	1.954	1.073
C4	0.221	0.113	0.334	0.189	0.292	0.138
C5	0.128	0.055	0.17	0.085	0.194	0.083
C5:1	0.029	0.018	0.025	0.021	0.03	0.023
C6	0.072	0.036	0.12	0.062	0.082	0.053
C8	0.089	0.05	0.157	0.094	0.083	0.065
C8:1	0.091	0.052	0.126	0.095	0.114	0.062
Cit	12.642	5.589	16.454	7.16	17.444	5.6
Glu	399.297	105.289	423.198	152.606	523.667	107.944
Gly	450.374	164.267	527.435	209.125	578.556	190.897
Hci	1.625	0.783	2.249	1.767	2.716	1.406
His	569.506	475.685	811.276	703.577	650.667	354.274
Leu+Ile	124.43	32.85	143.612	78.936	143	35.578
MeGlut	0.06	0.04	0.1	0.141	0.097	0.064
Met	15.223	4.49	19.973	11.768	19.889	8.252
Orn	104.399	58.171	130.93	96.513	126.222	54.475
Phe	43.105	9.839	53.464	23.914	50.778	8.867
Pro	789.652	449.953	905.579	956.948	1023	493.43
Thr	105.451	66.177	104.041	97.946	122.889	65.722
Trp	76.535	29.906	92.821	45.347	81.444	19.777
Tyr	84.268	34.818	113.012	58.216	79.333	27.825
Glut	0.157	0.057	0.526	0.106	2.698	1.548
Val	90.339	26.383	99.365	49.889	98	32.826

## Sheet: C_Metabolite_means_GA1_phenotyp
C Mean and standard deviation of low and high excretors with GA1
	Low excretors with GA1 (n=6)		High excretors with GA1 (n=3)
	Mean	Standard deviation	Mean	Standard deviation
17p	10.2	4.3	6.3	0.47
TSH	4.6	3.63	4.2	2.65
BIO	0.4	0.12	0.4	0.06
GALT	13.7	0.9	9.1	2.84
3HMG	0	0	0	0.01
Ala	224.2	39.71	184	43.87
Arg	21.5	7.93	26	20.07
Asa	1.6	2.12	0.3	0.13
Asp	62.3	16.74	54.7	8.06
C0	22.8	15.51	18	4.55
C10	0.1	0.04	0.1	0.02
C10:1	0.1	0.07	0.1	0.05
C12	0.1	0.11	0.2	0.07
C14	0.3	0.08	0.2	0.01
C14:1	0.1	0.06	0.1	0.04
C14OH	0	0.04	0.1	0.04
C16	3.5	0.78	3.5	0.18
C16:1	0.2	0.06	0.3	0.08
C16:1OH	0	0.03	0.1	0.03
C16OH	0	0.03	0	0.02
C18	1.2	0.44	1.4	0.43
C18:1	1.2	0.5	1.2	0.09
C18:1OH	0	0.02	0	0.01
C18:2	0.2	0.09	0.2	0.03
C18OH	0	0.02	0	0
C2	27.5	11.15	24.3	3.86
C3	2.3	1.11	1.2	0.19
C4	0.3	0.12	0.3	0.16
C5	0.2	0.08	0.1	0.01
C5:1	0	0.02	0	0.02
C6	0.1	0.06	0.1	0.03
C8	0.1	0.07	0.1	0.04
C8:1	0.1	0.07	0.1	0.02
Cit	19.5	5.74	13.3	1.7
Glu	516.5	85.38	538	141.66
Gly	596	229.87	543.7	42.7
Hci	2.3	1.27	3.6	1.25
His	805.3	316.18	341.3	181.81
Leu+Ile	154.5	36.81	120	17.15
MeGlut	0.1	0.07	0.1	0.03
Met	23.8	6.82	12	4.24
Orn	128.3	55.1	122	52.96
Phe	54.5	8.06	43.3	4.78
Pro	1008.7	596.77	1051.7	130.09
Thr	121.2	79.86	126.3	13.57
Trp	84	19.36	76.3	19.6
Tyr	86.7	29.54	64.7	15.97
Glut	1.9	1.28	4.3	0.2
Val	110.8	33.42	72.3	3.3
