# Supplementary material for: Digital-Tier Strategy Improves Newborn Screening for Glutaric Aciduria Type 1
Source: Int J Neonatal Screen. 2024 Dec 21;10(4):83. doi: 10.3390/ijns10040083 (PMC11679506; doi:10.3390/ijns10040083)
Supplement: Supplementary file 1 [file IJNS-10-00083-s001.zip › Table_S2.xlsx]

## Sheet: Sheet1
(A) Further analysis of patient groups with suspected GA1
	Renal insufficiency	Heterozygous	Transfusion/medication/etc.	Total
Elevated 3-OH-GA	0	3 (jeweils nur leicht erhöht)	1	34
Normal 3-OH-GA	9	0	21	435
Lost to follow up	1	0	1	16
Total	10	3	23
