# Supplementary material for: Digital-Tier Strategy Improves Newborn Screening for Glutaric Aciduria Type 1
Source: Int J Neonatal Screen. 2024 Dec 21;10(4):83. doi: 10.3390/ijns10040083 (PMC11679506; doi:10.3390/ijns10040083)
Supplement: Supplementary file 1 [file IJNS-10-00083-s001.zip › Table_S3.xlsx]

## Sheet: Tables_overview
Tables overview
Abbreviations
ANOVA	Analysis of variance
The abbreviations for the metabolite names can be found in Supplementary Table S1 (A).
Tables:	Description
A_ANOVA_full_data	ANOVA considering two-label classification normal-GA1 on full data set (p values and F values)
B_ANOVA_suspected	ANOVA considering two-label classification (false positive - GA1) on suspected diagnosis data set (p values and F values)

## Sheet: A_ANOVA_full_data
	Features	ANOVA_F_value	ANOVA_p_value
0	SEX	0.176421	0.674468
1	GEBJAHR	0.00369126	0.951554
2	SSW	0.179375	0.671911
3	GEWICHT	2.93515	0.0866709
4	ALTER_BA_h	1.5187	0.217817
6	17p	0.630012	0.427351
7	TSH	7.30483	0.00687705
8	BIO	1.40465	0.235946
9	GALT	0.084528	0.771253
10	3HMG	1.48923	0.222336
11	Ala	9.42485	0.00214071
12	Arg	5.46493	0.019402
13	Asa	0.25033	0.616843
14	Asp	0.906033	0.341169
15	C0	1.41522	0.234192
16	C10	0.163637	0.68583
17	C10:1	0.188776	0.663937
18	C12	0.39299	0.530732
19	C14	2.88733	0.0892791
20	C14:1	0.193564	0.659966
21	C14OH	0.123477	0.725293
22	C16	1.31104	0.252206
23	C16:1	3.56721	0.0589315
24	C16:1OH	2.75434	0.096991
25	C16OH	1.12518	0.288807
26	C18	8.23218	0.0041155
27	C18:1	10.072	0.00150548
28	C18:1OH	0.382523	0.536256
29	C18:2	4.1929	0.0405939
30	C18OH	0.0117602	0.913643
31	C2	1.12795	0.288214
32	C3	0.00872994	0.925559
33	C4	3.58831	0.0581877
34	C5	13.185	0.000282214
35	C5:1	0.0492946	0.824295
36	C6	0.711237	0.399034
37	C8	0.106213	0.744498
38	C8:1	1.85818	0.172836
39	Cit	6.63717	0.00998737
40	Glu	12.5483	0.000396583
41	Gly	5.47479	0.0192929
42	Hci	17.4159	3.00325e-05
43	His	0.261077	0.609381
44	Leu+Ile	2.86623	0.0904567
45	MeGlut	7.15954	0.00745676
46	Met	9.67406	0.00186893
47	Orn	1.26403	0.260889
48	Phe	5.45034	0.0195647
49	Pro	2.41529	0.120156
50	Thr	0.624612	0.429339
51	Trp	0.241582	0.623066
52	Tyr	0.181539	0.670054
53	Glut	17270.7	0
54	Val	0.756931	0.384291

## Sheet: B_ANOVA_suspected
	Features	ANOVA_F_value	ANOVA_p_value
0	SEX	2.06641	0.151211
1	GEBJAHR	0.106136	0.744726
2	SSW	0.476013	0.490559
3	GEWICHT	0.734252	0.391926
4	ALTER_BA_h	0.154303	0.694627
6	17p	0.745697	0.388263
7	TSH	3.10966	0.07845
8	BIO	3.19127	0.0746483
9	GALT	0.408331	0.523115
10	3HMG	1.7825	0.182461
11	Ala	0.00098678	0.974953
12	Arg	3.51065e-07	0.999527
13	Asa	0.38103	0.537338
14	Asp	0.0310204	0.860267
15	C0	0.686162	0.407874
16	C10	10.0677	0.0016033
17	C10:1	2.28333	0.131413
18	C12	5.24199	0.0224706
19	C14	4.01908	0.0455357
20	C14:1	5.70678	0.0172754
21	C14OH	0.829003	0.363007
22	C16	1.14732	0.284636
23	C16:1	0.00299377	0.956387
24	C16:1OH	0.562594	0.453576
25	C16OH	0.171048	0.679362
26	C18	0.298236	0.585238
27	C18:1	0.0824033	0.774187
28	C18:1OH	0.332748	0.564309
29	C18:2	3.35412	0.0676414
30	C18OH	0.000265252	0.987012
31	C2	3.11559	0.0781667
32	C3	0.981126	0.322408
33	C4	0.440419	0.507231
34	C5	0.704858	0.401564
35	C5:1	0.459068	0.498378
36	C6	3.33228	0.0685386
37	C8	5.55224	0.0188483
38	C8:1	0.130997	0.717556
39	Cit	0.169713	0.680546
40	Glu	3.84932	0.0503296
41	Gly	0.527467	0.468019
42	Hci	0.618376	0.43203
43	His	0.464902	0.495663
44	Leu+Ile	0.000537436	0.981514
45	MeGlut	0.00367097	0.951711
46	Met	0.000455894	0.982974
47	Orn	0.0212012	0.884292
48	Phe	0.112809	0.737112
49	Pro	0.134294	0.714179
50	Thr	0.329161	0.566416
51	Trp	0.562132	0.453761
52	Tyr	2.98731	0.0845466
53	Glut	757.693	1.18465e-101
54	Val	0.00665634	0.935009
